# Supplementary material for: Comparative Evaluation of the Antibacterial and Antitumor Activities of 9-Phenylfascaplysin and Its Analogs
Source: Mar Drugs. 2024 Jan 23;22(2):53. doi: 10.3390/md22020053 (PMC10890213; doi:10.3390/md22020053)
Supplement: Supplementary file 1 [file marinedrugs-22-00053-s001.zip]

Archive with 1 entries (1 files):
- marinedrugs-2795641-supplementary.pdf
